# Supplementary material for: Pancreatic Cancer Education: A Scoping Review of Evidence Across Patients, Professionals and the Public
Source: Curr Oncol. 2026 Jan 8;33(1):33. doi: 10.3390/curroncol33010033 (PMC12840498; doi:10.3390/curroncol33010033)
Supplement: Supplementary file 1 [file curroncol-33-00033-s001.zip]

Archive with 1 entries (1 files):
- curroncol-4039689-supplementary.pdf
